# Supplementary material for: Effects of Breeds on the Content of Functional Nutrition in Eggs
Source: Animals (Basel). 2023 Sep 29;13(19):3066. doi: 10.3390/ani13193066 (PMC10571526; doi:10.3390/ani13193066)
Supplement: Supplementary file 1 [file animals-13-03066-s001.zip]

Archive with 1 entries (1 files):
- animals-2572976-supplementary.pdf
